# Supplementary material for: Maternal invasion history of Aedes aegypti and Aedes albopictus into the Isthmus of Panama: Implications for the control of emergent viral disease agents
Source: PLoS One. 2018 Mar 26;13(3):e0194874. doi: 10.1371/journal.pone.0194874 (PMC5868824; doi:10.1371/journal.pone.0194874)
Supplement: S1 Table — Hd = haplotype diversity; π = nucleotide diversity. Values of Tajima’s D test are shown for each Clade and haplogroups. N/A means that no result was obtained when estimating population metrics due to low number of sequences in those groupings. (XLSX) [file pone.0194874.s001.xlsx]

## Sheet: S1. Table
Species	Haplotypes	Haplogropus	Tajima's D	Hd	π	Sequences (%)	Provinces (%)	Relationship with sequences from GenBank
Aedes aegypti	All (H1 - H13)	1,2,3	1.04	0.766	0.0097	122	10 (100%)	Cluster with Clades A & B
	H1, H2, H3, H4, H5, H6	1	-0.67	0.489	0.0017	75 (61.5%)	10 (100%)	Cluster with Sub-clade A (b)
	H10, H11, H12, H13	2	0.29	0.498	0.0022	37 (30.3%)	10 (100%)	Cluster with Clade B
	H7, H8, H9	3	1.42	0.73	0.0064	10 (8.2%)	4 (40%)	Cluster with Sub-clade A (a)
Aedes albopictus	All (H1 - H8)	1,2,3	0.81	0.819	0.0049	117	9 (90%)	Cluster with Clades A & B
	H1, H2, H5, H6, H7, H8	1	1.99	0.787	0.0042	107 (91.5%)	9 (90%)	Cluster with Clade A
	H3	2	N/A	N/A	0	6 (5.1%)	5 (55.5%)	Cluster with Sub-clade B (c)
	H4	3	N/A	N/A	0	4 (3.4%)	2 (22.2%)	Cluster with Sub-clade B (b)
	N/A	N/A	N/A	N/A	N/A	0	0	Sub-clade B (a)
